# Supplementary material for: Genome-wide association study of Asian women identifies putative mammographic density-associated loci
Source: Breast Cancer Res. 2025 Nov 21;27:207. doi: 10.1186/s13058-025-02126-2 (PMC12639730; doi:10.1186/s13058-025-02126-2)
Supplement: Supplementary file 1 — Supplementary Material 1. [file 13058_2025_2126_MOESM1_ESM.xlsx]

## Sheet: Table_S1
Table S1. Description of cohorts in the mammographic density GWAS discovery, replication and validation analyses, and the analysis of MD-associated variants with Asian breast cancer risk.
No.	Analysis	Study Name	Study Acronym	Study Design	Country	Participants, N	Array type (Illumina® BeadArray)
1	MD GWAS - Discovery	The Malaysian Mammography Studya	MyMammo	Hospital-based controls study	Malaysia	2951 (all controls)	OncoArray
2	MD GWAS - Replication	The Malaysian Breast Cancer Genetics Studya	MyBrCa	Hospital-based cases study	Malaysia	401 (all cases)	OncoArray
3	MD GWAS - Evaluation in European women	The Markers of Density Consortium and the Breast Cancer Association Consortium	MODE/BCAC	Population-based case-control study, Population-based cohort study, Nested case-control study, Family-based study	Australia,	6,666 cases; 21,234 controls	iCOGS, OncoArray
4	Association of MD SNPs with breast cancer risk in Asian women	The Malaysian Breast Cancer Genetics Studya	MyBrCa	Hospital-based case-control study	Malaysia	3,781 cases; 3,598 controls	OncoArray
		The Singaporean Breast Cancer Studya	SGBCC	Hospital-based cases and population-based controls study	Singapore	4,464 cases; 4,047 controls	OncoArray
		The Breast Cancer Association Consortium	BCAC	Hospital-based case-control study, Population-based case-control study, Cohort study	China, Japan, Korea, Taiwan, Thailand	10,355 cases; 10,189 controls	iCOGS, OncoArray
		Biobank Japan	BBJ	Hospital-based prospective cohort	Japan	6,325 cases; 73,225 controls	HumanOmniExpress, HumanExome, OmniExpressExome BeadChip
aMulti-ethnic study comprising women of Chinese, Malay and Indian ancestries.

## Sheet: Table_S2
Table S2. Characteristics of study participants in the area (STRATUS) and volumetric (Volpara) densities GWAS
Variable	STRATUS (All, N=2,450)						Volpara (All, N=2,257)					P valuea		STRATUS (Non-overlapping, N=694)						Volpara (Non-overlapping, N=501)					P valuea
	Mean	(SD)		N	(%)		Mean	(SD)		N	(%)			Mean	(SD)		N	(%)		Mean	(SD)		N	(%)
Age at mammography (years)	52.736	8.093					54.044	8.434				<0.001		50.6	6.8					55.7	8.434				<0.001
BMI (kg/m2)	25.085	4.523					25.465	4.692				0.004762		24.4	4.2					25.8	4.9				<0.001
Menopausal status
Premenopausal				1047	42.7347					851	37.7049	<0.001					352	50.7205					156	31.1377	<0.001
Postmenopausal				1403	57.2653					1406	62.2951						342	49.2795					345	68.8623
Parity status
Nulliparous				400	16.3265					402	17.8113	0.1759					98	14.121					100	19.9601	<0.001
Parous				2050	83.6735					1855	82.1887						596	85.879					401	80.0399
Number of live birthsb	2.302	1.467					2.305	1.535				0.9487		2.7	1.1					2.9	1.3				0.00506
Age at 1st child birth (years)b	27.434	4.724					27.195	4.705				0.1184		27.7	4.5					26.8	4.6				0.00396
Ethnicity																									<0.001
Chinese				1476	60.2449					1214	53.7882	<0.001					468	67.4352					206	41.1178
Malay				453	18.4898					529	23.4382						134	19.3084					127	25.3493
Indian				521	21.2653					514	22.7736						92	13.2565					168	33.5329
Recruitment centre
Subang Jaya Medical Centre (SJMC)				1668	68.0816					988	43.7749	<0.001					680	97.9827					0	0	<0.001
University Malaya Medical Centre (UMMC)				782	31.9184					1269	56.2251						14	2.01729					501	100
Mammogram system
Hologic				2338	95.4286					1892	83.8281	<0.001					690	99.4236					244	48.7026	<0.001
GE				112	4.57143					220	9.74745						4	0.576369					112	22.3553
Siemens				0	0					145	6.42446						0	0					145	28.9421
Note: Total number of samples in both STRATUS and Volpara studies, N=2,951. Overlapping samples in the STRATUS and Volpara studies, N=1,756. Non-overlapping samples in the STRATUS and Volpara studies, N=1,195.
aTests used were Chi-square test, Welch 2-sided t-test and Fisher's exact test when n<5 for at least one cell.
bAmong parous women only.

## Sheet: Table_S3
Table S3: Associations with P < 5 x 10-8 for STRATUS and Volpara density phenotypes
No.	Region	Gene	SNP ID	Chromosome	Position	Effect/Alternate	Beta	SE	P value	Phenotype	Remarks
1	6q25.1	ESR1	rs9397068	6	151953859	a/g	0.1656	0.03	3.452e-08	DA	Reported mammographic density locus
2	9q33.1	ASTN2	rs143085373	9	119418429	c/g	1.5628	0.2798	2.32e-08	PDV
3	10q21.2	ZNF365	rs1878261	10	64273942	a/g	-0.1405	0.0248	1.473e-08	PDA	Reported mammographic density locus
4	12p13.2	KLRD1	rs145100061	12	10428950	t/g	-1.7028	0.2786	9.82e-10	DA
5	12p11.22	PPFIBP1	rs59337923	12	27839545	t/c	2.2772	0.349	6.8e-11	PDV
6	14q32.2	-	rs200042560	14	97907256	a/t	1.7699	0.3032	5.322e-09	DV
7	15q26.3	CHSY1	rs143801201	15	101748781	a/g	-0.9837	0.1727	1.227e-08	NDA
8	17p13.3	SLC43A2	rs9893867	17	1510048	a/g	0.3091	0.0534	7.155e-09	DA
9	17q21.1	PSMD3	rs147583024	17	38149598	t/c	-1.7342	0.2894	2.079e-09	NDV
10	17q25.1	MRPL58	rs1044228	17	73016621	t/c	-0.1648	0.0289	1.162e-08	PDV
11	22q13.1	MRTFA	rs73169051	22	40979648	t/c	0.1911	0.0347	3.553e-08	DA	In linkage disequilibrium with reported mammographic density SNP rs17001868 (SGSM3)
Abbreviations: DA, Dense area; PDA, Percent dense area; NDA, Non-dense area; DV, Dense volume; PDV, Percent dense volume; NDV, Non-dense volume.
Note: Genomic positions are based on the GRCh37/hg19 reference assembly.

## Sheet: Table_S4
Table S4: Potential novel associations with P < 5 x 10-6 for STRATUS and Volpara density phenotypes
No.	Region	Gene	Chromosome	Position	Effect/Alternate	Beta	SE	P value	Remarks	Minor Allele Frequency
Dense area (DA)
1	1p13.3	NTNG1	1	107692386	t/g	-0.7518	0.1574	1.783e-06		0.0187831
2	2p23.3	FAM228B	2	24325301	a/g	-1.6007	0.3276	1.024e-06		0.0113472
3	2q14.1		2	117291025	a/g	0.4591	0.0917	5.61e-07	Also associated with PDA	0.0336766
4	2q33.1		2	200120397	a/g	0.7542	0.1516	6.491e-07		0.014936
5	3p25.3	ARPC4, TTLL3	3	9836040	a/g	0.6878	0.1361	4.361e-07	Also associated with PDA	0.0366033
6	3p24.1		3	29068994	t/c	1.0919	0.2283	1.724e-06	Also associated with PDA	0.0159328
7	3p21.2	RAD54L2	3	51654216	t/c	-1.186	0.2538	2.975e-06		0.0133267
8	3p12.3	ROBO2	3	77038415	a/g	0.7109	0.1435	7.232e-07		0.0194927
9	3q13.31	ZBTB20	3	114355777	a/c	1.1967	0.2621	4.966e-06		0.0107506
10	4p16.3	IDUA	4	987673	a/g	0.1981	0.0424	3.061e-06	Also associated with PDA	0.158899
11	4p16.3	LRPAP1	4	3512563	t/c	-0.1286	0.0275	2.974e-06		0.368731
12	4p16.1	SORCS2	4	7648728	t/c	-1.2755	0.2566	6.668e-07		0.010265
13	4p16.1		4	10322754	t/c	-1.0007	0.217	4.012e-06		0.011237
14	5p13.3		5	33493693	a/c	-0.3517	0.073	1.457e-06		0.0599729
15	5q11.2		5	54890221	t/c	-1.5415	0.2925	1.364e-07	Also associated with PDA	0.0127821
16	5q14.3	VCAN	5	82826702	a/t	0.1897	0.0409	3.591e-06		0.135833
17	5q14.3		5	84734299	a/ag	-0.6576	0.1405	2.868e-06		0.0210385
18	5q23.1	PRR16	5	119848592	a/g	0.7614	0.1654	4.15e-06		0.0149053
19	6p12.1	MLIP	6	54089274	t/c	-0.5544	0.1198	3.727e-06		0.0347122
20	6q24.3		6	148552580	a/g	-0.401	0.0861	3.215e-06	Also associated with PDA	0.0400317
21	6q25.3		6	159335813	a/c	0.663	0.1437	3.944e-06		0.0207803
22	7p14.1		7	42374403	a/g	-1.4702	0.3073	1.718e-06	Also associated with PDA	0.0104396
23	7q21.3	GNGT1	7	93514212	t/g	-1.1611	0.2535	4.647e-06		0.0118117
24	7q33	AGBL3	7	134746134	a/g	1.1807	0.2443	1.345e-06		0.0110125
25	8p11.21	IDO2	8	39825666	a/g	0.8108	0.1729	2.728e-06	Also associated with PDA	0.0178925
26	8q21.3		8	93146876	a/c	-1.0512	0.2248	2.934e-06		0.0158033
27	9p23		9	13616755	t/g	-1.0316	0.2195	2.609e-06		0.0149797
28	9q22.33	HIATL2	9	99739580	a/c	-0.8059	0.1648	1.011e-06	Also associated with PDA	0.0178636
29	9q32		9	115778202	t/c	0.443	0.0947	2.887e-06		0.0315913
30	9q33.1	ASTN2	9	119918950	t/c	0.7027	0.1434	9.614e-07		0.0194064
31	10p13	CUBN	10	17068128	c/g	1.3748	0.2567	8.56e-08	Also associated with PDA	0.0111039
32	10q11.22	LINC00842	10	47075547	c/g	-0.232	0.0497	3.066e-06		0.25444
33	10q23.1		10	83625598	t/c	-1.1709	0.2418	1.287e-06	Also associated with PDA	0.0115688
34	10q26.2		10	130378010	a/t	-1.4616	0.2878	3.798e-07		0.0109456
35	12p13.2	TMEM52B	12	10335264	a/g	-1.5491	0.2867	6.533e-08		0.0104177
36	12p13.1		12	13454164	a/g	-0.5918	0.1095	6.421e-08	Also associated with PDA	0.0339438
37	12p12.3	PIK3C2G	12	18617507	t/g	-0.7456	0.1541	1.309e-06		0.0147904
38	12q21.31	METTL25	12	82795006	a/g	1.2671	0.2595	1.043e-06		0.0190873
39	12q24.32		12	127044608	a/g	-0.605	0.1286	2.526e-06		0.0194805
40	13q12.11		13	21797762	a/g	-1.2628	0.2698	2.863e-06		0.0126566
41	13q33.1		13	104192131	t/c	0.4536	0.0993	4.952e-06		0.0316583
42	14q32.12		14	94345646	t/c	0.4697	0.1001	2.731e-06	Also associated with PDA	0.0234679
43	14q32.33	IGHM	14	106988115	t/c	-0.9058	0.1715	1.282e-07	Also associated with PDA	0.0219193
44	15q23	THSD4	15	71887225	a/g	-1.2915	0.2789	3.642e-06		0.0101348
45	16q21		16	64937249	t/g	0.1574	0.0292	7.136e-08	Also associated with PDA	0.361797
46	17p13.3	SLC43A2	17	1510048	a/g	0.3091	0.0534	7.155e-09	Also associated with PDA	0.120668
47	17q25.1	TMEM104	17	72773989	a/g	0.5076	0.1103	4.158e-06		0.0286533
48	17q25.1	CDR2L	17	72995902	a/at	-0.1493	0.0323	3.769e-06	Also associated with PDA	0.2865
49	17q25.3		17	80002496	a/t	-0.9895	0.216	4.623e-06		0.0115147
50	18p11.31		18	4701275	a/atg	-0.7661	0.1658	3.837e-06		0.021951
51	19p13.2	PNPLA6	19	7605566	t/c	0.3108	0.0678	4.474e-06		0.0560506
52	19q12		19	30141985	a/aag	1.1545	0.2186	1.279e-07	Also associated with PDA	0.0156954
53	20p11.21		20	24237170	t/c	-0.8332	0.1821	4.724e-06	Also associated with PDA	0.0198398
54	21q21.3	LTN1	21	30303389	g/gtgt	-1.7151	0.2805	9.632e-10	Also associated with PDA	0.0121039
55	22q11.21		22	18557646	t/c	0.6499	0.1316	7.885e-07	Also associated with PDA	0.0356376
56	22q13.1	FAM83F	22	40402781	t/g	0.2142	0.0459	2.999e-06	Also associated with PDA	0.101899
Dense volume (DV)
57	1p36.12		1	21696696	a/g	0.92	0.1852	6.821e-07		0.366813
58	1p31.1		1	80954735	a/c	-0.1743	0.0366	1.912e-06		0.184341
59	3p21.2	DOCK3	3	51367214	a/c	0.4621	0.0987	2.821e-06		0.0280261
60	4q21.21	FRAS1	4	78991190	a/g	0.8608	0.1849	3.238e-06		0.0100847
61	4q34.3	TENM3	4	183118651	t/c	1.4838	0.2917	3.652e-07		0.0128876
62	6q27		6	166819845	a/g	-0.7209	0.1551	3.337e-06		0.0126702
63	7q36.1		7	149857252	t/c	0.684	0.1411	1.246e-06		0.0241499
64	8q23.1	ZFPM2	8	106570756	a/c	0.3362	0.0728	3.874e-06	Also associated with PDV	0.0384125
65	9q34.3		9	138310755	cagg/c	-1.0141	0.2032	6.05e-07		0.011359
66	10p15.1		10	5553009	t/g	0.5009	0.1089	4.232e-06		0.0108944
67	12p12.1	ABCC9	12	21989216	a/g	0.7358	0.153	1.523e-06		0.0144429
68	12q24.33		12	131961699	a/t	0.3846	0.0809	1.97e-06		0.0382102
69	13q14.3	DLEU1	13	51100714	a/c	0.2294	0.0496	3.671e-06		0.34886
70	14q32.2		14	97907256	a/t	1.7699	0.3032	5.322e-09		0.0118456
71	16q24.1	KIAA0513	16	85098825	c/g	1.3759	0.2933	2.709e-06		0.0123313
72	17p11.2		17	16940150	t/c	-0.2006	0.0434	3.89e-06		0.118566
73	17q24.3	LINC00511	17	70405345	a/g	-1.7821	0.3832	3.301e-06		0.0113469
74	18p11.31		18	5689309	a/t	-0.9991	0.2133	2.818e-06		0.0270469
75	18p11.22	RAB31	18	9828963	a/g	0.2655	0.0572	3.5e-06		0.0270469
76	20p12.1		20	13174395	t/c	-1.9161	0.3841	6.089e-07		0.0100122
77	21q22.3	AGPAT3	21	45314102	t/c	1.3167	0.2718	1.265e-06		0.0105136
Percent dense area (PDA)
78	1p36.12		1	20875309	a/g	0.6596	0.1434	4.209e-06		0.0150984
79	2p22.3		2	34173616	t/c	0.1484	0.0309	1.59e-06		0.205182
80	2p12		2	78928731	t/c	0.8537	0.1822	2.789e-06		0.0138585
81	2q14.1		2	117291025	a/g	0.4005	0.0841	1.939e-06	Also associated with DA	0.0336766
82	2q33.1	SATB2	2	200277924	t/c	0.6519	0.1368	1.898e-06		0.0179485
83	3p25.3	ARPC4, TTLL3	3	9836040	a/g	0.5848	0.1229	1.936e-06	Also associated with DA	0.0366033
84	3p24.1	RBMS3	3	29068994	t/c	0.9345	0.2015	3.508e-06	Also associated with DA	0.0159328
85	4p16.3	IDUA	4	987673	a/g	0.1821	0.0391	3.232e-06	Also associated with DA	0.158899
86	5q11.2		5	54890221	t/c	-1.372	0.2645	2.129e-07	Also associated with DA	0.0127821
87	5q33.2		5	152732763	t/c	-0.1436	0.0302	1.985e-06	Also associated with DA	0.210433
88	6q16.3		6	103482619	t/g	0.1667	0.0325	3.016e-07		0.173079
89	6q24.3		6	148552580	a/g	-0.4141	0.0797	2.018e-07	Also associated with DA	0.0219622
90	7p14.1		7	42374403	a/g	-1.2608	0.2735	4.039e-06	Also associated with DA	0.0104396
91	7p12.1		7	51694071	t/c	-0.2135	0.044	1.193e-06		0.0945777
92	7q11.21		7	62547764	a/g	1.1678	0.2505	3.133e-06		0.0110688
93	8p11.21	IDO2	8	39825666	a/g	0.7779	0.1607	1.293e-06	Also associated with DA	0.0178925
94	9q22.33	HIAT2	9	99739580	a/c	-0.7436	0.1517	9.424e-07	Also associated with DA	0.0178636
95	10p13	CUBN	10	17068128	c/g	1.1126	0.2259	8.457e-07	Also associated with DA	0.0111039
96	10q23.1		10	83625598	t/c	-1.0395	0.2184	1.936e-06	Also associated with DA	0.0115688
97	12p13.2	KLRD1	12	10428950	t/g	-1.0784	0.2359	4.817e-06		0.0102246
98	12p13.1		12	13454164	a/g	-0.5256	0.1004	1.625e-07	Also associated with DA	0.0339438
99	12p11.21		12	31258174	a/g	-0.2272	0.0489	3.389e-06		0.092734
100	12p11.21		12	31406649	<ins:me:alu>/t	-0.146	0.0314	3.241e-06		0.273548
101	14q32.12		14	94345646	t/c	0.4671	0.0926	4.515e-07	Also associated with DA	0.0234679
102	14q32.33	IGHM	14	106988115	t/c	-0.8045	0.1572	3.073e-07	Also associated with DA	0.0219193
103	16q21		16	64937249	t/g	0.1445	0.0268	7.311e-08	Also associated with DA	0.361797
104	17p13.3	SLC43A2	17	1510048	a/g	0.2301	0.0486	2.189e-06	Also associated with DA	0.120668
105	17q25.1	CDR2L	17	72995902	a/at	-0.149	0.0298	5.582e-07	Also associated with DA	0.2865
106	19q12		19	30141985	a/aag	0.9687	0.1925	4.886e-07	Also associated with DA	0.0156954
107	20p11.21		20	24237170	t/c	-0.7936	0.1666	1.91e-06	Also associated with DA	0.0198398
108	21q21.3	LTN1	21	30303389	g/gtgt	-1.2024	0.2413	6.246e-07	Also associated with DA	0.0121039
109	22q11.21		22	18557646	t/c	0.5772	0.1196	1.39e-06	Also associated with DA	0.0356376
110	22q13.1	FAM83F	22	40402781	t/g	0.1927	0.042	4.557e-06	Also associated with DA	0.101899
Percent dense volume (PDV)
111	1p35.1		1	33920374	t/c	-1.2108	0.2439	6.921e-07		0.0110224
112	1p31.3		1	63540334	a/g	0.1627	0.0349	3.236e-06		0.184341
113	1p13.2		1	111887352	t/c	-1.861	0.3763	7.58e-07		0.0101586
114	2p15		2	61781155	ca/c	-0.1172	0.0256	4.784e-06		0.361417
115	2p14	LINC01828	2	67524748	a/g	-0.6194	0.1331	3.272e-06		0.0257676
116	2q11.2		2	97101116	t/tg	0.1495	0.0311	1.569e-06		0.25724
117	2q22.1	LRP1B	2	142199969	t/c	-1.2735	0.2649	1.532e-06		0.0155922
118	3p26.3		3	224507	t/g	0.3949	0.08	7.851e-07		0.0267051
119	3p25.1	TPRXL	3	14032355	a/c	1.2302	0.2572	1.729e-06		0.0104147
120	3p22.3		3	35876945	a/g	-1.3931	0.2885	1.369e-06		0.0145203
121	3q25.1	WWTR1	3	149396609	a/at	-0.1313	0.0261	5.076e-07		0.355207
122	4q21.22		4	84087107	t/c	-1.188	0.2284	1.973e-07		0.0100847
123	4q34.1		4	174260238	t/c	-1.3995	0.2674	1.663e-07		0.0128876
124	5q23.2		5	122801386	a/t	1.66	0.3541	2.76e-06		0.0112141
125	6p25.2	AY927512,SERPINB9	6	2898065	a/c	-1.4356	0.2717	1.263e-07		0.0102256
126	6p12.1		6	54693143	a/g	-0.1427	0.0266	8.393e-08		0.283471
127	6q22.32	AK127472	6	126915861	t/c	1.2875	0.2711	2.045e-06		0.012137
128	7p22.1		7	7014519	a/g	-0.9985	0.2102	2.034e-06		0.0145056
129	7p21.6		7	19670725	a/c	1.3376	0.2555	1.645e-07		0.0164343
130	7p21.1		7	20020926	a/c	1.3445	0.2905	3.677e-06		0.0164343
131	7p11.2		7	54659418	a/t	-1.4532	0.2909	5.864e-07		0.0105576
132	8q23.1	ZFPM2	8	106570756	a/c	0.3123	0.064	1.078e-06	Also associated with DV	0.0384125
133	8q24.13	MTSS1	8	125728361	a/g	0.155	0.0336	3.898e-06		0.17205
134	9q33.1	ASTN2	9	119418429	c/g	1.5628	0.2798	2.32e-08		0.0159655
135	10p15.1		10	4211344	t/c	-1.4863	0.3079	1.385e-06		0.0108944
136	10q21.2		10	61705041	a/g	0.802	0.1713	2.839e-06		0.0190164
137	12p11.22	PPFIBP1	12	27839545	t/c	2.2772	0.349	6.8e-11		0.0118984
138	12p11.22		12	28905933	t/c	1.1425	0.2428	2.539e-06		0.0118984
139	12q21.2		12	77769784	t/c	1.4573	0.3093	2.456e-06		0.0100664
140	12q21.32	CEP290	12	88518271	a/g	-1.421	0.2697	1.376e-07		0.0100664
141	13q32.3	CLYBL	13	100369325	a/g	0.5013	0.1096	4.8e-06		0.0134599
142	14q31.3	GALC	14	88375040	t/c	0.1367	0.0299	4.897e-06		0.20832
143	14q32.33		14	105235069	a/g	-1.0703	0.2239	1.741e-06		0.0118456
144	15q15.1		15	41241567	t/c	-0.1325	0.0272	1.077e-06		0.293709
145	15q24.3	SCAPER	15	76684572	t/ta	-0.4773	0.099	1.437e-06		0.0268593
146	15q25.3	SEC11A	15	85238846	a/g	1.5565	0.3195	1.108e-06		0.0123835
147	17p13.1	ACADVL	17	7125078	t/c	0.5692	0.1154	8.092e-07		0.0202172
148	17q25.1	MRPL58/CLDR2/TMEM104	17	73016621	t/c	-0.1648	0.0289	1.162e-08		0.235996
149	17q25.3		17	79306417	t/c	-1.2451	0.2345	1.101e-07		0.01127
150	18q12.1	DTNA	18	32184975	g/gt	-0.2506	0.052	1.454e-06		0.0595552
Non-dense area (NDA)
151	1p36.32	TTC34	1	2577378	t/c	0.9599	0.2064	3.292e-06		0.0114889
152	1p36.13	CROCC	1	17230748	a/g	0.7294	0.1494	1.056e-06		0.0208459
153	1q32.1	SYT2	1	202603537	t/c	1.1147	0.2357	2.257e-06		0.0109478
154	2p11.2	TCF7L1	2	85411503	a/g	-1.0356	0.2204	2.615e-06		0.0101496
155	3q13.31		3	115205521	a/g	0.778	0.161	1.358e-06		0.0204628
156	3q25.32	RSRC1	3	158196702	a/g	-0.8127	0.1779	4.896e-06		0.0112387
157	3q26.1		3	166823792	a/c	-1.2191	0.2475	8.377e-07		0.0116824
158	4p14		4	39146662	a/g	-1.2334	0.2268	5.383e-08		0.0100748
159	4q28.3		4	136431477	t/c	0.6737	0.1441	2.928e-06		0.0110457
160	5q33.2		5	152732763	t/c	0.1224	0.0259	2.291e-06	Also associated with PDA	0.240535
161	6p24.3	CAGE1	6	7345514	t/c	-1.3963	0.2659	1.515e-07		0.0101985
162	6p22.1		6	27595663	a/g	-1.1672	0.2349	6.759e-07		0.0104898
163	7p21.3		7	11261401	a/c	-1.0385	0.2272	4.858e-06		0.0116589
164	7p14.1		7	37490505	t/tc	0.2625	0.0501	1.599e-07		0.0592094
165	7q12.1		7	51685692	t/g	0.177	0.038	3.174e-06		0.0948142
166	8p22	MTUS1	8	17612518	a/g	-0.2203	0.0462	1.834e-06		0.0566187
167	8q22.3		8	103190084	a/g	-0.7443	0.1558	1.779e-06		0.0140216
168	9p13.1		9	38413159	t/g	0.1261	0.0253	6.492e-07	Validated in European women	0.227151
169	10q26.11		10	121407802	cat/c	-0.6529	0.1397	2.979e-06		0.0148449
170	15q26.3	CHSY1	15	101748781	a/g	-0.9837	0.1727	1.227e-08		0.0142681
171	16q24.3	CDK10	16	89755078	a/t	0.6958	0.1375	4.195e-07		0.0102414
172	20p12.1	MACROD2	20	15548086	a/g	-0.1751	0.033	1.105e-07		0.1628
173	20q13.13		20	46910087	t/c	-1.3408	0.2656	4.484e-07		0.0105328
Non-dense volume (NDV)
174	1p36.13		1	17786099	g/ga	-0.1056	0.0222	1.936e-06		0.366813
175	1p31.3	ROR1	1	64298396	a/g	-1.5349	0.3112	8.116e-07		0.184341
176	1q41	USH2A	1	216140016	a/c	-0.9117	0.1957	3.184e-06		0.0118232
177	2p25.1		2	11057856	ctg/c	-0.1165	0.0254	4.562e-06		0.306521
178	2p24.3		2	15130260	a/g	1.5469	0.3085	5.346e-07		0.0117541
179	2q36.1	EPHA4	2	222288456	a/c	0.1846	0.0389	2.101e-06		0.0797147
180	3p24.1		3	27074445	a/g	-0.5765	0.1206	1.755e-06		0.01284
181	5q14.3		5	83970244	t/c	1.105	0.2335	2.211e-06		0.015939
182	6p25.1	FARS2	6	5486600	t/c	0.655	0.1405	3.132e-06		0.0102256
183	6p22.3	CDKAL1	6	21226521	t/g	0.1787	0.0352	3.706e-07		0.021397
184	6p22.3	DCDC2	6	24343013	c/g	0.4288	0.0884	1.229e-06		0.021397
185	6q14.1		6	78745175	t/c	0.6115	0.1293	2.24e-06		0.0109829
186	6q16.1	FUT9	6	96605003	t/g	1.1533	0.2473	3.094e-06		0.0140075
187	8p22		8	15201238	t/c	0.4243	0.0891	1.921e-06		0.019023
188	8q24.3		8	143691804	t/tc	1.3194	0.289	4.977e-06		0.17205
189	9p24.2	VLDLR-AS1	9	2477799	a/g	-0.1609	0.0347	3.619e-06		0.114035
190	10q22.1		10	72693280	t/c	0.5385	0.1167	3.977e-06		0.0155579
191	11p15.1		11	20232974	a/g	-1.7292	0.3222	7.999e-08		0.0113327
192	11q22.3	DDX10	11	108569406	t/c	0.1035	0.0216	1.623e-06		0.456081
193	11q24.1		11	121718855	a/g	0.6303	0.1337	2.409e-06		0.013837
194	12q13.13		12	52858032	a/g	0.7352	0.1497	9.093e-07		0.0206565
195	14q24.2		14	73007762	a/g	1.1643	0.2223	1.627e-07		0.0111708
196	16p12.2	NPIPB4	16	21876436	a/t	-1.0292	0.2245	4.556e-06		0.0100076
197	16p11.2	BOLA2B	16	30192561	a/g	1.4441	0.3007	1.566e-06		0.0107073
198	17q21.1	PSMD3	17	38149598	t/c	-1.7342	0.2894	2.079e-09		0.0104736
199	17q25.3	TBC1D16	17	77991353	a/g	-1.5938	0.3396	2.682e-06		0.010695
200	18p11.31	DLGAP1	18	3664214	a/c	-0.4452	0.0891	5.875e-07		0.0270469
Note: The samples in the discovery cohort were genotyped in two batches where 1,083 and 738 samples were genotyped in Batch 1, and 1,367 and 1,519 samples were genotyped in Batch 2, for the STRATUS and Volpara studies, respectively. Genomic positions are based on the GRCh37/hg19 reference assembly.

## Sheet: Table_S5
Table S5. Replication study in unaffected breasts of Asian cancer cases (n=378 STRATUS; n=314 Volpara).
Region	SNP	Chromosome	Position	Gene	Discovery study						Replication study						Direction	GTEx eQTL in breast and subcutaneous adipose tissue
					Alleles (Reference/Effect)	EAF	MD Phenotype	Z-score	P value		Alleles (Reference/Effect)	EAF	MD Phenotype	Z-Score	P value			Gene	P value	Tissue
14q32.33	rs10130809	14	106988115	IGHM	C/T	0.022	DA	-5.27	1.3x10-7		C/T	0.0108	DA	-1.04	0.301		Consistent	No significant eQTLs found
					C/T	0.022	PDA	-5.13	3.1x10-7		C/T	0.011	PDA	-1.58	0.115		Consistent
16q21	rs11646481	16	64937249	CDH11	G/T	0.3653	DA	5.41	7.1x10-8		G/T	0.3843	DA	-0.5	0.618		Not consistent	ENSG00000278893 (near CDH11)	1.64e-05	Subcutaneous adipose tissue
					G/T	0.365	PDA	5.37	7.3x10-8		G/T	0.384	PDA	0.06	0.953		Consistent
17q25.1	rs1044228	17	75020526	MRPL58	C/T	0.229	PDA	-4.77	1.7x10-6		C/T	0.1953	PDA	-0.83	0.407		Consistent	HID1	7.87e-05	Subcutaneous adipose tissue
					C/T	0.2359	PDV	-5.69	1.2x10-8		C/T	0.196	PDV	0.74	0.464		Not consistent
Abbreviation: EAF, Effect allele frequency; MD, Mammographic Density; DA, Dense Area; PDA, Percent Dense Area; DV, Dense Volume; PDV, Percent Dense Volume; NDV, Nondense Volume.
Note: Genomic positions are based on the GRCh37/hg19 reference assembly.
